# Supplementary material for: Mechanical Properties and Deformation Mechanisms of Nanocrystalline U-10Mo Alloys by Molecular Dynamics Simulation
Source: Materials (Basel). 2023 Jun 27;16(13):4618. doi: 10.3390/ma16134618 (PMC10342338; doi:10.3390/ma16134618)
Supplement: Supplementary file 1 [file materials-16-04618-s001.zip]

Archive with 1 entries (1 files):
- materials-2412368-supplementary.pdf
